# Supplementary material for: Prevalence and genetic diversity of porcine reproduction and respiration syndrome viruses in Sichuan Province from 2023–2024
Source: Front Vet Sci. 2025 Aug 6;12:1618962. doi: 10.3389/fvets.2025.1618962 (PMC12366502; doi:10.3389/fvets.2025.1618962)
Supplement: Supplementary file 1 [file Table_1.xlsx]

## Sheet: Sheet1
Table S1 2023-2024 PRRS suspected sample collection details in this study
Year	Region	Pig farm No.	Number of samples	Sample type	Detection result (Nucleic acid positive number)	PRRSV subtype	Strain name
2023	Ganzi	Farm 1	3	Lung,lymphoid tissue	0	-	-
		Farm 2	2	serum	2	NADC34-like	SCGZ-01-2023
	Liangshan	Farm 3	2	Lung	1	NADC30-like	SCLS-01-2023
		Farm 4	3	Boar semen	0	-	-
		Farm 5	4	umbilical cord blood	0	-	-
	Guyangyuan	Farm 6	6	Lung	0	-	-
		Farm 7	7	Aborted fetus	2	HP-PRRSV	SCGY-01-2023
		Farm 8	5	Lung,lymphoid tissue	2	NADC30-like	SCGY-02-2023
		Farm 9	4	Lung,lymphoid tissue	1	HP-PRRSV	SCGY-03-2023
	Yaan	Farm 10	6	Lung,lymphoid tissue	2	NADC34-like	SCYA-01-2023
		Farm 11	7	serum	3	VR2332-like	SCYA-02-2023
		Farm 12	4	umbilical cord blood	0	-	-
	Leshan	Farm 13	4	Lung	0	-	-
		Farm 14	8	Aborted fetus	4	GM2-like	SCLeS-01-2023
	Meishan	Farm 15	4	Lung	3	VR2332-like	SCMS-01-2023
		Farm 16	10	Aborted fetus	6	NADC34-like	SCMS-02-2023
		Farm 17	8	Lung,lymphoid tissue	0	-	-
	Chengdu	Farm 18	6	Lung,lymphoid tissue	0	-	-
		Farm 19	5	serum	5	NADC30-like	SCCD-01-2023
		Farm 20	7	Lung	0	-	-
		Farm 21	3	Lung	3	VR2332-like	SCCD-02-2023
	Ziyang	Farm 22	4	umbilical cord blood	0	-	-
		Farm 23	3	Lung	3	VR2332-like	SCZY-01-2023
	Suining	Farm 24	2	Aborted fetus	2	NADC30-like	SCSN-01-2023
		Farm 25	6	Lung,lymphoid tissue	2	NADC30-like	SCSN-02-2023
	Deyang	Farm 26	6	Lung	4	NADC30-like	SCDY-01-2023
		Farm 27	6	Lung,lymphoid tissue	0	-	-
	Mianyang	Farm 28	7	serum	3	NADC30-like	SCMY-01-2023
		Farm 29	3	Lung	3	NADC30-like	SCMY-02-2023
		Farm 30	5	Aborted fetus	0	-	-
	Zigong	Farm 31	9	Lung	3	VR2332-like	SCZG-01-2023
	Neijiang	Farm 32	4	Lung	0	-	-
		Farm 33	7	Aborted fetus	5	VR2332-like	SCNJ-01-2023
		Farm 34	6	Lung,lymphoid tissue	0	-	-
	Luzhou	Farm 35	7	Aborted fetus	3	PRRSV-1	SCLZ-01-2023
		Farm 36	9	Lung	5	NADC30-like	SCLZ-02-2023
		Farm 37	3	Boar semen	0	-	-
	Yibin	Farm 38	6	Lung,lymphoid tissue	5	NADC30-like	SCYB-01-2023
		Farm 39	3	Boar semen	0	-	-
	Guangan	Farm 40	8	Lung,lymphoid tissue	4	NADC30-like	SCGA-01-2023
		Farm 41	5	serum	2	VR2332-like	SCGA-02-2023
		Farm 42	4	umbilical cord blood	0	-	-
	Dazhou	Farm 43	5	Lung,lymphoid tissue	3	HP-PRRSV	SCDZ-01-2023
		Farm 44	4	umbilical cord blood	0	-	-
		Farm 45	3	Boar semen	0	-	-
	Nanchong	Farm 46	8	Lung,lymphoid tissue	3	HP-PRRSV	SCNC-01-2023
		Farm 47	6	serum	2	NADC30-like	SCNC-02-2023
	Bazhong	Farm 48	8	Lung,lymphoid tissue	2	HP-PRRSV	SCBZ-01-2023
		Farm 49	3	serum	0	-	-
2024	Ganzi	Farm 50	3	Aborted fetus	0	-	-
		Farm 51	3	umbilical cord blood	0	-	-
	Liangshan	Farm 52	2	Lung	1	NADC30-like	SCLS-02-2024
		Farm 53	3	Boar semen	0	-	-
		Farm 54	3	Aborted fetus	0	-	-
	Guyangyuan	Farm 55	2	Lung,lymphoid tissue	2	PRRSV-1	SCGY-01-2024
		Farm 56	3	Lung,lymphoid tissue	0	-	-
	Yaan	Farm 57	4	Lung,lymphoid tissue	4	NADC30-like	SCYA-01-2024
		Farm 58	3	Boar semen	0	-	-
	Leshan	Farm 59	6	serum	0	-	-
		Farm 60	7	Lung	3	NADC30-like	SCLeS-01-2024
		Farm 61	3	Lung,lymphoid tissue	3	HP-PRRSV PRRSV-1	SCLeS-02-2024 SCLeS-03-2024
		Farm 62	5	serum	0	-	-
	Meishan	Farm 63	2	umbilical cord blood	0	-	-
		Farm 64	10	Lung,lymphoid tissue	5	VR2332-like	SCMS-01-2024
		Farm 65	3	serum	3	PRRSV-1	SCMS-02-2024
		Farm 66	4	Lung	0	-	-
	Chengdu	Farm 67	7	Lung,lymphoid tissue	0	-	-
		Farm 68	4	Lung,lymphoid tissue	4	VR2332-like	SCCD-01-2024
		Farm 69	9	serum	3	NADC30-like	SCCD-02-2024
		Farm 70	3	Boar semen	0	-	-
	Ziyang	Farm 71	6	Lung,lymphoid tissue	2	HP-PRRSV	SCZY-01-2024
		Farm 72	6	Lung,lymphoid tissue	2	NADC30-like	SCZY-02-2024
		Farm 73	4	serum	0	-	-
	Suining	Farm 74	4	Lung	3	NADC30-like	SCSN-01-2024
		Farm 75	6	umbilical cord blood	0	-	-
		Farm 76	2	serum	2	VR2332-like	SCSN-02-2024
	Deyang	Farm 77	6	Lung	2	NADC30-like	SCDY-01-2024
		Farm 78	4	Lung,lymphoid tissue	2	NADC30-like	SCDY-02-2024
		Farm 79	3	Boar semen	0	-	-
	Mianyang	Farm 80	5	serum	5	VR2332-like	SCMY-01-2024
		Farm 81	7	Lung	0	-	-
		Farm 82	5	Lung,lymphoid tissue	0	-	-
	Zigong	Farm 83	6	Aborted fetus	3	HP-PRRSV	SCZG-01-2024
		Farm 84	4	Lung,lymphoid tissue	0	-	-
	Neijiang	Farm 85	8	Lung,lymphoid tissue	4	NADC30-like	SCNJ-01-2024
		Farm 86	2	Lung,lymphoid tissue	0	-	-
		Farm 87	2	Lung	0	-	-
	Luzhou	Farm 88	4	Lung,lymphoid tissue	2	PRRSV-1	SCLZ-01-2024
		Farm 89	5	umbilical cord blood	0	-	-
		Farm 90	6	Lung,lymphoid tissue	3	PRRSV-1	SCLZ-02-2024
	Yibin	Farm 91	4	Lung	0	-	-
		Farm 92	8	serum	4	NADC30-like	SCYB-01-2024
		Farm 93	5	Lung,lymphoid tissue	0	-	-
		Farm 94	6	Boar semen	0	-	-
		Farm 95	5	Lung	5	GM2-like	SCYB-02-2024
	Guangan	Farm 96	5	Lung	2	NADC30-like	SCGA-02-2024
	Dazhou	Farm 97	5	Lung,lymphoid tissue	0	-	-
		Farm 98	2	Lung	2	NADC30-like	SCDZ-01-2024
	Nanchong	Farm 99	6	Lung	2	NADC30-like	SCNC-01-2024
		Farm 100	5	Lung,lymphoid tissue	0	-	-
	Bazhong	Farm 101	6	serum	1	NADC34-like	SCBZ-01-2024
Total		101	499	-	162	-
