# Supplementary material for: Prevalence and genetic diversity of porcine reproduction and respiration syndrome viruses in Sichuan Province from 2023–2024
Source: Front Vet Sci. 2025 Aug 6;12:1618962. doi: 10.3389/fvets.2025.1618962 (PMC12366502; doi:10.3389/fvets.2025.1618962)
Supplement: Supplementary file 2 [file Table_2.xlsx]

## Sheet: Sheet1
The full-length ORF5 gene sequences from 56 PRRSV-positive samples
>SCLZ-01-2023 Porcine reproductive and respiratory syndrome virus strain SCLZ-01-2023 Glycoprotein 5 (ORF5) gene, complete cds
ATGAGATGCTCTCACACATCGGGGCATTTCTTGACTCCTCACTCTTACTGCTGGTGGTTTTTTTTGTCGTGTACCGGCTTATTCTGGTCATTTGCCGATGGCAACAGCAACAGCTCGACATACCAATACATATATAACCTGACGATATGTGAGCTGAATGGGACCGCCTGGTTGTCCGGCCATTTTGACTGGGCAGTTGAGACCTTTGTGCTTTACCCAGTGGTGACTCACATCCTTTCACTGGGTTTTCTAACGACAAGCCATTTTTTTGACGCGCTCGGTCTCGGAGCTGTGTCTGTCACAGGATCCTATGGCGGGCGGTACGTACTCAGCAGTGTGTATGGCGTTTGCGCACTAGCAGCGCTCATATGTTTTGTCATTCGTGCTGCAAAAAATTGC…
>SCGY-01-2024 Porcine reproductive and respiratory syndrome virus strain SCGY-01-2024 Glycoprotein 5 (ORF5) gene, complete cds
ATGAGATGCTCTCACACATCGGGGCATTTCTTGACTCCTCACTCTTACTGCTGGTGGTTTTTTTTGTCGTGTACCGGCTTATTCTGGTCATTTGCCGATGGCAACGGCAACAGCTCGACATACCAATACATATATAACCTGACGATATGTGAGCTGAATGGGACCGCCTGGTTGTCCGGCCATTTTGACTGGGCAGTTGAGACCTTTGTGCTTTACCCAGTGGTGACTCACATCCTTTCACTGGGTTTTCTAACGACAAGCCATTTTTTTGACGCGCTCGGTCTCGGAGCTGTGTCTGTCATAGGATCCTATGGCGGGCGGTACGTACTCAGCAGTGTGTATGGCGTTTGCGCACTAGCAGCGCTCATATGTTTTGTCATTCGTGCTGCAAAAAATTGC…
>SCMS-02-2024 Porcine reproductive and respiratory syndrome virus strain SCMS-02-2024 Glycoprotein 5 (ORF5) gene, complete cds
ATGAGATGCTCTCACACATCGGAGCATTTCTTGACTCCTCACTCTTACTGCTGGTGGTTTTTTTTGTCGTGTACCGGCTTATTCTGGTCATTTGCCGATGGCAACGGCAACAGCTCGACATACCAATACATATATAACCTGACGATATGTGAGCTGAATGGGACCGCCTGGTTGTCCGGCCATTTTGACTGGGCAGTTGAGACCTTTGTGCTTTACCCAGTGGTGACTCACATCCTTTCACTGGGTTTTCTAACGACAAGCCATTTTTTTGACGCGCTCGGTCTCGGAGCTGTGTCTGTCATAGGATCCTATGGCGGGCGGTACGTACTCAGCAGTGTGTATGGCGTTTGCGCACTAGCAGCGCTCATATGTTTTGTCATTCGTGCTGCAAAAAATTGC…
>SCLZ-02-2024 Porcine reproductive and respiratory syndrome virus strain SCLZ-02-2024 Glycoprotein 5 (ORF5) gene, complete cds
ATGAGATGCTCTCACACATTGGAGCATTTCTTGACTCCTCACTCTTGCTGCTGGTGGCTTTTTTTGTCGTGTACCGGCTTGTTCTGGTCATTTGCCGATGGCAACGGCAACAGCTCGACATACCAATACATATATAACCTGACGATATGTGAGCTGAATGGGACCACCTGGTTGTCCGACCATTTTTCCTGGGTAGTTGAGACCTTTGTGCTTTACCCAGTGGTGACTCACATCCTCTCACTGGGTTTCCTAACGACAAGCCATTTTTTTGACGCGCTTGGTCTCGGAGCTGTGTCTGTCACAGGATTTTATGGTGAGCGGTATGTACTCAGCAGTGTGTATGGCGTTTGCGCATTAGCAGCGTTTATATGTTTTGTCATTCGTGCTGCAAAAAATTGC…
>SCLZ-01-2024 Porcine reproductive and respiratory syndrome virus strain SCLZ-01-2024 Glycoprotein 5 (ORF5) gene, complete cds
ATGAGATGCTCTCACACATCGGGGCATTTCTTGACTCCTCACTCTTACTGCTGGTGGTTTTTTTTGTCGTGTACCGGCTTATTCTGGTCATTTGCCGATGGCAACGGCAACAGCTCGACATACCAATACATATATAACCTGACGATATGTGAGCTGAATGGGACCGCCTGGTTGTCCGGTCATTTTGACTGGGCAGTTGAGACCTTTGTGCTTTACCCAGTGGTGACTCACATCCTTTCACTGGGTTTTCTAACGACAAGCCATTTTTTTGACGCGCTCGGTCTCGGAGCTGTGTCTGTCATAGGATCCTATGGCGGGCGGTACGTACTCAGCAGTGTGTATGGCGTTTGCGCACTAGCAGCGCTCATATGTTTTGTCATTCGTGCTGCAAAAAATTGC…
>SCLeS-03-2024 Porcine reproductive and respiratory syndrome virus strain SCLeS-03-2024 Glycoprotein 5 (ORF5) gene, complete cds
ATGAGATGCTCTCACACATCGGGGCATTTCTTGACTCCTCACTCTTACTGCTGGTGGTTTTTTTTGTCGTGTACCGGCTTATTCTGGTCATTTGCCGATGGCAACGGCAACAGCTCGACATACCAATACATATATAACCTGACGATATGTGAGCTGAATGGGACCGCCTGGTTGTCCGGCCATTTTGACTGGGCAGTTGAGACCTTTGTGCTTTACCCAGTGGTGACTCACATCCTTTCACTGGGTTTTCTAACGACAAGCCATTTTTTTGACGCGCTCGGTCTCGGAGTTGTGTCTGTCATAGGATTCTATGGCGGGCGGTACGTACTCAGCAGTGTGTATGGCGTTTGCGCACTAGCAGCGCTCATATGTTTTGTCATTCGTGCTGCAAAAAATTGC…
>SCLeS-01-2023 Porcine reproductive and respiratory syndrome virus strain SCLeS-01-2023 Glycoprotein 5 (ORF5) gene, complete cds
ATGTTGGGGAAATGCTTGACCGCGGGCTGTTGCTCGCAATTTCTTTTTTTGTGGTGTATCGTGCCGTTCTGTTCTATTGCGCTCGTCAGCGCCAACGGAAACAGCAGCTCTTATTCGCAGTTGATTTACAACCTGACGCTATGTGAGCTGAACGGCACAGATTGGCTGGCCGCCAAGTTTGATTGGGCAGTGGAATGTTTTGTCATCTTCCCTGTGTTGACCCACATCGTCTCTTACGGAGCCCTTACCACCAGCCATTTTCTTGATACAGTTAGCCTGGTCACTGTGTCTACCGCCGGGTTTTGTCACGGACGGTATGTCTTGAGTAGCATCTATGCAGTCTGTGCTTTTGCTGCTTTGATTTGCTTTGTCATTAGGCTGGTGAAGAATTGCATGTCT…
>SCYB-02-2024 Porcine reproductive and respiratory syndrome virus strain SCYB-02-2024 Glycoprotein 5 (ORF5) gene, complete cds
ATGTGGGGGAAATGCTTGACCGCGGGTTGCTGCTCGCGATCTCTTTTTTTGTGGTGTATCGTGCCGTTCTGTTCTATTGCGCTTGTCAGCGGCAGCGGAAACAGCAGCTCTTATTCACAGCTGATTTACAACCTGACGTTATGTGAGCTGAATGGCACAGATTGGCTGGCTGAGCGTTTTGATTGGGCAGTGGAGTGTTTTGTCATTTTTCCCGTGTTGACTCACATCGTCTCCTACGGCGCCCTCACCACCAGTCACTTTCTTGACACTGTCAGCCTGGTCACCGTGTCCACCGCCGGGTATTATCACGGGCGGTATGTCTTGAGCAGCATTTACGCAGTCTGTGCTTTCGCTGCGTCAATTTGCTTCGTCATCAGGCTTGTGAAGAATTGCATGTCT…
>SCGY-01-2023 Porcine reproductive and respiratory syndrome virus strain SCGY-01-2023 Glycoprotein 5 (ORF5) gene, complete cds
ATGTTGGGGAAGTGCTTGACCGCGTGCTGTTGCTCGCGATTGCTTTTTTTGTGGTGTATCGTGCCGTTCTATCTTGCTGTGCTCGTCAACGCCAGCAACAACAACAGCTCTCATATTCAGTTGATTTATAACTTAACGTTATGTGAGCTGAATGGCACAGATTGGCTGGCACAAAAATTTGACTGGGCAGTGGAGACTTTTGTCATCTTCCCCGTGTTGACTCACATTGTTTCCTATGGGGCACTCACCACCAGCCATTTCCTTGACACAGTTGGTTTGGCCACTGTGTCTACCGCCGGATATTATCACGGGCGGTATGTCTTGAGTAGCATTTACGCAGTCTGTGCTCTGGCTGCGCTGATTTGCTTTGTCATTAGGCTTGCGAAGAACTGCATGTCC…
>SCGY-03-2023 Porcine reproductive and respiratory syndrome virus strain SCGY-03-2023 Glycoprotein 5 (ORF5) gene, complete cds
ATGTTGGGGAAGTGCTTGACCGCGTGCTGTTGCTCGCGATTGCTTTTTTTGTGGTGTATCGTGCCGTCCTATCTTGCTGTGCTCGTCAACGCCAGCAAAAACAACAGCTCTCATATTCAGTTGATTTATAACTTAACGCTATGTGAGCTGAATGGCACAGATTGGCTGGCAAGAAAATTTGACTGGGCAGTGGAGACTTTTGTCATCTTCCCCGTGTTGACTCACATTGTTTCCCATGTGGCACTCACCACCAGCCATTTCCTTGACACAGTTGGTCTGGCCACTGTGTCCACCGCCGGGTATTATCACGGGCGGTATGTCTTGAGTAGCATTTACGCAGTCTGTGCTCTGGCTGCGCTGATTTGCTTTGTCATTAGGCTTGCGAAGAACTGCATGTCC…
>SCDZ-01-2023 Porcine reproductive and respiratory syndrome virus strain SCDZ-01-2023 Glycoprotein 5 (ORF5) gene, complete cds
ATGTTGGGGAAGTGCTTGACCGCGTGCTGTTGCTCGCGATTGCTTTTTTTGTGGTGTATCGTGCCGTCCTATCTTGCTGTGCTCGTCAACGCCAGCAACAACAACAGCTCTCATATTCAGTTGATTTATAACTTAACGCTATGTGAGCTGAATGGCACAGATTGGCTGGCACAAAAATTTGACTGGGCAGTGGAGACTTTTGTCATCTTCCCCGTGTTGACTCACATTGTTTCCTATGCGGCACTCACCACCAGCCATTTCCTTGACACAGTTGGTCTGGCCACTGTGTCCACCGCCGGATATTATCACGGGCGGTATGTCTTGAGTAGCATTTACGCAGTCTGTGCTCTGGCTGCGCTGATTTGCTTTGTCATTAGGCTTGCGAAGAACTGCATGTCC…
>SCNC-01-2023 Porcine reproductive and respiratory syndrome virus strain SCNC-01-2023 Glycoprotein 5 (ORF5) gene, complete cds
ATGTTGGGGAAGTGCTTGACCGCGTGCTGTTGCTCGCGATTGCTTTTTTTGTGGTGTATCGTGCCGTCCTATCTTGCTGTGCTCGTCAACGCCAGCAACAACAACAGCTCTCATATTCAGTTGATTTATAACTTAACGCTATGTGAGCTGAATGGCACAGATTGGCTGGCACAAAAATTTGACTGGGCAGTGGAGACTTTTGTCATCTTCCCCGTGTTGACTCACATTGTTTCCTATGCGGCACTCACCACCAGCCATTTCCTTGACACAGTTGGTCTGGCCACTGTGTCCACCGCCGGATATTATCACGGGCGGTATGTCTTGAGTAGCATTTACGCAGTCTGTGCTCTGGCTGCGCTGATTTGCTTTGTCATTAGGCTTGCGAAGAACTGCATGTCC…
>SCZY-01-2024 Porcine reproductive and respiratory syndrome virus strain SCZY-01-2024 Glycoprotein 5 (ORF5) gene, complete cds
ATGTTGGGGAAGTGCTTGACCGCGTGCTGTTGCTCGCGATTGCTTTTTTTGTGGTGTATCGTGCCGTTCTATCTTGCTGTGCTCGTCAACGCCAGCAACAACCACAGCTCTCATATTCAGTTGATTTATAACTTAACGCTATGTGAGCTGAATGGCACAGATTGGCTGGCACAAAAATTTGACTGGGCAGTGGAGACTTTTGTCATCTTCCCCGTGTTGACTCACATTGTTTCCTATGGGGCACTCACCACCAGCCATTTCCTTGACACAGTTGGCCTGGCCACTGTGTCCACCGCCGGATATTATCACGGGCGGTATGTCTTGAGTAGCATTTACGCAGTCTGTGCTCTGGCTGCGCTGATTTGCTTTGTCATTAGGCTTGCGAAGAACTGCATGTCC…
>SCLeS-02-2024 Porcine reproductive and respiratory syndrome virus strain SCLeS-02-2024 Glycoprotein 5 (ORF5) gene, complete cds
ATGTTGGGGAAGTGCTTGACCGCGTGCTGTTGCTCGCGATTGCTTTTTTTGTGGTGTATCGTGCCGTTCTATCTTGCTGTGCTCGTCAACGCCAGCAACAACCACAGCTCTCATATTCAGTTGATTTATAACTTAACGCTATGTGAGCTGAATGGCACAGATTGGCTGGCACAAAAATTTGACTGGGCAGTGGAGACTTTTGTCATCTTCCCCGTGTTGACTCACATTGTTTCCTATGGGGCACTCACCACCAGCCATTTCCTTGACACAGTTGGCCTGGCCACTGTGTCCACCGCCGGATATTATCACGGGCGGTATGTCTTGAGTAGCATTTACGCAGTCTGTGCTCTGGCTGCGCTGATTTGCTTTGTCATTAGGCTTGCGAAGAACTGCATGTCC…
>SCBZ-01-2023 Porcine reproductive and respiratory syndrome virus strain SCBZ-01-2023 Glycoprotein 5 (ORF5) gene, complete cds
ATGTTGGGGAAGTGCTTGACCGCGTGCTGTTGCTCGCGATTGCTTTTTTTGTGGTGTATCGTGCCGTTCTATCTTGCTGTGCTCGTCAACGCCAGCAACAACCACAGCTCTCATATTCAGTTGATTTATAACTTAACGCTATGTGAGCTGAATGGCACAGATTGGCTGGCACAAAAATTTGACTGGGCAGTGGAGACTTTTGTCATCTTCCCCGTGTTGACTCACATTGTTTCCTATGGGGCACTCACCACCAGCCATTTCCTTGACACAGTTGGCCTGGCCACTGTGTCCACCGCCGGATATTATCACGGGCGGTATGTCTTGAGTAGCATTTACGCAGTCTGTGCTCTGGCTGCGCTGATTTGCTTTGTCATTAGGCTTGCGAAGAACTGCATGTCC…
>SCZG-01-2024 Porcine reproductive and respiratory syndrome virus strain SCZG-01-2024 Glycoprotein 5 (ORF5) gene, complete cds
ATGTTGGGGAAGTGCTTGACCGCGTGCTGTTGCTCGCGATTGCTTTTTTTGTGGTGTATCGTGCCGTTCTATCTTGCTGTGCTCGTCAACGCCAGCAACAACCACAGCTCTCATATTCAGTTGATTTATAACTTAACGCTATGTGAGCTGAATGGCACAGATTGGCTGGCACAAAAATTTGACTGGGCAGTGGAGACTTTTGTCATCTTCCCCGTGTTGACTCACATTGTTTCCTATGGGGCACTCACCACCAGCCATTTCCTTGACACAGTTGGCCTGGCCACTGTGTCCACCGCCGGATATTATCACGGGCGGTATGTCTTGAGTAGCATTTACGCAGTCTGTGCTCTGGCTGCGCTGATTTGCTTTGTCATTAGGCTTGCGAAGAACTGCATGTCC…
>SCCD-02-2023 Porcine reproductive and respiratory syndrome virus strain SCCD-02-2023 Glycoprotein 5 (ORF5) gene, complete cds
ATGTTGGAGAAATGCTTGACCGCGGGCTGTTGCTCGCAATTGCTTTCTTTGTGGTGTATCGTGCCGTTCTGTTTTGCTGTGCTCGCCAACGCCAGCAGCAACAGCAGCTCCCATCTACAGCTGATTTACAACTTGACGCTATGTGAGCTGAATGGCACAGATTGGCTAGCTAACAAATTTGATTGGGCAGTGGAGAGTTTTGTCATCTTTCCCGTTTTGACTCACATTGTCTCCTATGGTGCCCTCACTACTAGCCATTTCCTTGACACAGTCGCTTTAGTCACTGTGTCTACCGCCGGGTTTGTTCACGGGCGGTATGTCCTAAGTAGCATCTACGCGGTCTGTGCCCTGGCTGCGTTGACTTGCTTCGTCATTAGGTTTGCAAAGAATTGCATGTCC…
>SCGA-02-2023 Porcine reproductive and respiratory syndrome virus strain SCGA-02-2023 Glycoprotein 5 (ORF5) gene, complete cds
ATGTTGGTGAAATGCTTGACCGCGGGCTGTTGCTCGCAATTGCTTTCTTTGTGGTGTATCGTGCCGTTCTGTTTTGCTGTGCTCGTCAACGCCAGCAACAACAGCAGCTCCCATCTACAGCTGATTTACAACTTGACGCTATGTGAGCTGAATGGCACAGATTGGCTAGCTAACAAATTTGATTGGGCAGTGGAGAGTTTTGTCATCTTTCCCGTTTTGACTCACATTGTCTCCTATGGTGCCCTCACTACCAGCCATTTCCTTGACACAGTCGCTTTAGTCACTGTGTCTACCGCCGGGTTTGTTCACGGGCGGTATGTCCTAAGTAGCATCTACGCGGTCTGTGCCCTGGCTGCGTTGACTTGCTTCGTCATTAGGTTTGCAAAGAATTGCATGTCC…
>SCYA-02-2023 Porcine reproductive and respiratory syndrome virus strain SCYA-02-2023 Glycoprotein 5 (ORF5) gene, complete cds
ATGTTGGAGAAATGCTTGACCGCGGGCTGTTGCTCGCGATTGCTTTCTTTGTGGTGTATCGTGCCGTTCTGTTTTGCTGTGCTCGCCAACGCCAGCAACGACAGCAGCTCCCATCTACAGCTGATTTACAACTTGACGCTATGTGAGCTGAATGGCACAGATTGGCTGGCTAACAAATTTGATTGGGCAGTGGAGAGTTTTGTCATCTTTCCCGTCTTGACTCACATTGTCTCCTATGGTGCCCTCACTACCAGCCATTTCCTTGACACAGTCGCTTTAGTCACTGTGTCTACCGCCGGGTTTGTTCACGGGCGGTATGTCCTAAGTAGCATCTACGCGGTCTGTGCCCTGGCTGCGTTGACTTGCTTCGTCATTAGGTTTGCAAAGAATTGCATGTCC…
>SCZY-01-2023 Porcine reproductive and respiratory syndrome virus strain SCZY-01-2023 Glycoprotein 5 (ORF5) gene, complete cds
ATGTTGGAGAAATGCTTGACCGCGGGCTGTTGCTCGCAATTGCTTTCTTTGTGGTGTATCGTGCCGTTCTGTTTTGCTGTGCTCGCCAACGCCAGCAACGACAGCAGCTCCCATCTACAGCTGATTTACAACTTGACGCTATGTGAGCTGAATGGCACAGATTGGCTAGCTAACAAATTTGATTGGGCAGTGGAGAGTTTTGTCATCTTTCCCGTTTTGACTCACATTGTCTCCTATGGTGCCCTCACTACCAGCCATTTCCTTGACACAGTCGCTTTAGTCACTGTGTCTACCGCCGGGTTTGTTCACAGGCGGTATGTCCTAAGTAGCATCTACGCGGTCTGTGCCCTGGCTGCGTTGACTTGCTTCGTCATTAGGTTTGCAAAGAATTGCATGTCC…
>SCZG-01-2023 Porcine reproductive and respiratory syndrome virus strain SCZG-01-2023 Glycoprotein 5 (ORF5) gene, complete cds
ATGTTGGAGAAATGCTTGACCGCGGGCTGTTGCTCGCAATTGCTTTCTTTGTGGTGTATCGTGCCGTTCTGTTTTGCTGTGCTCGCCAACGCCAGCAACGACAACAGCTCCCATCTACAGCTGATTTACAACTTGACGCTATGTGAGCTGAATGGCACAGATTGGCTAGCTAACAAATTTGATTGGGCAGTGGAGAGTTTTGTCATCTTTCCCGTTTTGACTCACATTGTCTCCTATGGTGCCCTCACTACCAGCCATTTCCTTGACACAGTCGCTTTAGTCACTGTGTCTACCGCCGGGTTTGTTCACGGGCGGTATGTCCTAAGTAGCATCTACGCGGTCTGTGCCCTGGCTGCGTTGACTTGCTTTGTCATTAGGTTTGCAAAGAATTGCATGTCC…
>SCNJ-01-2023 Porcine reproductive and respiratory syndrome virus strain SCNJ-01-2023 Glycoprotein 5 (ORF5) gene, complete cds
ATGTTGGAGAAATGCTTGACCGCGGGCTGTTGCTCGCAATTGCTTTCTTTGTGGTGTATCGTGCCGTTCTGTTTTGCTGTGCTCGCCAACGCCAGCAACGACAGCAGCTCCCATCTACAGCTAATTTACAACTTGACGCTATGTGAGCTGAATGGCACAGATTGGCTAGCTAACAAATTTGATTGGGCAGTGGAGAGTTTTGTCATCTTTCCCGTTTTGACTCACATTGTCTCCTATGGTGCCCTCACTACCAGCCATTTCCTTGACACAGTCGCTTTAGTCACTGTGTCTACCGCCGGGTTTGTTCACGGGCGGTATGTCCTAAGTAGCATCTACGCGGTCTGTGCCCTGGCTGCGTTGACTTGCTTCGTCATTAGGTTTGCAAAGAATTGCATGTCC…
>SCMS-01-2023 Porcine reproductive and respiratory syndrome virus strain SCMS-01-2023 Glycoprotein 5 (ORF5) gene, complete cds
ATGTTGGAGAAATGCTTGACCGCGGGCTGTTGCTCGCGATTGCTTTCTTTGTGGTGTATCGTGCCGTTCTGTTTTGCTGTGCTCGCCAACGCCAGCAACGACAGCAGCTCCCATCTACAGCTGATTTACAACTTGACGCTATGTGAGCTGAATGGCACAGATTGGCTAGCTAACAAATTTGATTGGGCAGTGGAGAGTTTTGTCATCTTTCCCGTTTTGACTCACATTGTCTCCTATGGTGCCCTCACTACCAGCCATTTCCTTGACACAGTCGCTTTAGTCACTGTGTCCACCGCCGGGTTTGTTCACGGGCGGTATGTCCTAAGTAGCATCTACGCGGTCTGTGCCCTGGCTGCGTTGACTTGCTTCGTCATTAGGTTTGCAAAGAATTGCATGTCC…
>SCMS-01-2024 Porcine reproductive and respiratory syndrome virus strain SCMS-01-2024 Glycoprotein 5 (ORF5) gene, complete cds
ATGTTGGAGAAATGCTTGACCGCGGGCTGTTGCTCGCAATTGCTTTCTTTGTGGTGTATCGTGCCGTTCTGTTTTGCTGTGCTCGCCAACGCCAGCAACGACAGCAGCTCCCATCTACAGCTGATTTACAACTTGACGCTATGTGAGCTGAATGGCACAGATTGGCTAGCTAACAAATTTGATTGGGCAGTGGAGAGTTTTGTCATCTTTCCCGTTTTGACTCACATTGTCTCCTATGGTGCCCTCACTACCAGCCATTTCCTTGACACAGTCGCTTTAGTCACTGTGTCTACCGCCGGGTTTGTTCACGGGCGGTATGTCCTAAGTAGCATCTACGCGGTCTGTGCCCTGGCTGCGTTGACTTGCTTCGTCATTAGGTTTGCAAAGAATTGCATGTCC…
>SCCD-01-2024 Porcine reproductive and respiratory syndrome virus strain SCCD-01-2024 Glycoprotein 5 (ORF5) gene, complete cds
ATGTTGGAGAAATGCTTGACCGCGGGCTGTTGCTCGCAATTGCTTTCTTTGTGGTGTATCGTGCCGTTCTGTTTTGCTGTGCTCGCCAACGCCAGCAACGACAGCAGCTCCCATCTACAGCTGATTTACAACTTGACGCTATGTGAGCTGAATGGCACAGATTGGCTAGCTAACAAATTTGATTGGGCAGTGGAGAGTTTTGTCATCTTTCCCGTTTTGACTCACATTGTCTCCTATGGTGCCCTCACTACCAGCCATTTCCTTGACACAGTCGCTTTAGTCACTGTGTCTACCGCCGGGTTTGTTCACGGGCGGTATGTCCTAAGTAGCATCTACGCGGTCTGTGCCCTGGCTGCGTTGACTTGCTTCGTCATTAGGTTTGCAAAGAATTGCATGTCC…
>SCMY-01-2024 Porcine reproductive and respiratory syndrome virus strain SCMY-01-2024 Glycoprotein 5 (ORF5) gene, complete cds
ATGTTGGAGAAATGCTTGACCGCGGGCTGTTGCTCGCAATTGCTTTCTTTGTGGTGTATCGTGCCGTTCTGTTTTGCTGTGCTCGCCAACGCCAGCAACGACAGCAGCTCCCATCTACAGCTGATTTACAACTTGACGCTATGTGAGCTGAATGGCACAGATTGGCTAGCTAACAAATTTGATTGGGCAGTGGAGAGTTTTGTCATCTTTCCCGTTTTGACTCACATTGTCTCCTATGGTGCCCTCACTACTAGCCATTTCCTTGACACAGTCGCTTTAGTCACTGTGTCTACCGCCGGGTTTGTTCACGGGCGGTATGTCCTAAGTAGCATCTACGCGGTCTGTGCCCTGGCTGCGTTGACTTGCTTCGTCATTAGGTTTGCAAAGAATTGCATGTCC…
>SCSN-02-2024 Porcine reproductive and respiratory syndrome virus strain SCSN-02-2024 Glycoprotein 5 (ORF5) gene, complete cds
ATGTTGGTGAAATGCTTGACCGCGGGCTGTTGCTCGCAATTGCTTTCTTTGTGGTGTATCGTGCCGTTCTGTTTTGCTGTGCTCGCCAACGCCAGCAACAGCAACAGCTCCCATCTACAGCTGATTTACAACTTGACGCTATGTGAGCTGAATGGCACAGATTGGCTAGCTGACAAATTTAATTGGGCAGTGGAGAGTTTTGTCATCTTTCCCGTTTTGACTCACATTGTCTCCTATGGTGCCCTCACTACTAGCCATTTCCTTGACACAGTCGCTTTAGTCACTGTGTCTACCGCCGGGTTTGTTCACGGGCGGTATGTCCTAAGTAGCATCTACGCGGTCTGTGCCCTGGCTGCGTTGACTTGCTTCGTCATTAGGTTTGCAAAGAATTGCATGTCC…
>SCGZ-01-2023 Porcine reproductive and respiratory syndrome virus strain SCGZ-01-2023 Glycoprotein 5 (ORF5) gene, complete cds
ATGTTGGGGAAATGCTTGACCGCGGGCTGCTGCTCGCAATTGCTTTTTTTGTGGTGTATCGTGCCGTTCTGTTTAGTTGCGCTCGTCAGCGCCAACAAAAACAGCAGCTCCCATTTACAGTCGATTTACAACCTGACGATATGTGAGCTGAATGGCACAGATTGGCTAAATAGAAGTTTTGATTGGGCGGTGGAGACCTTTGTTATTTTTCCTGTGTTGACTCATATTGTCTCCTATGGCGCCCTAACCACCAGCCATTTCCTTGACACATTCGGCCTGATCACCGTGTCTGCCGCCGGATATTACCACGGGCGATATGTCTTGAGCAGCATTTACGCCGTCTGTGCCCTAGCTGCGTTAACTTGCTTCGTCATCAGGCTAACAAAAAATTGCATGTCC…
>SCYA-01-2023 Porcine reproductive and respiratory syndrome virus strain SCYA-01-2023 Glycoprotein 5 (ORF5) gene, complete cds
ATGTTGGGGAAATGCTTGACCGCGGGCTGCTGCTCGCAATTGCTTTTTTTGTGGTGTATCGTGCCGTTCTGTTTAGTTGCGCTCGTCAGCGCCAACAAAAACAGCAGCTCCCATTTACAGTCGATTTACAACCTGACGATATGTGAGCTGAATGGCACAGATTGGCTAAATAGAAGTTTTGATTGGGCGGTGGAGACCTTTGTTATTTTTCCTGTGTTGACTCATATTGTCTCCTATGGCGCCCTAACCACCAGCCATTTCCTTGACACATTCGGCCTGATCACCGTGTCTGCCGCCGGATATTACCACGGGCGATATGTCTTGAGCAGCATTTACGCCGTCTGTGCCCTAGCTGCGTTAACTTGCTTCGTCATCAGGCTAACAAAAAATTGCATGTCC…
>SCMS-02-2023 Porcine reproductive and respiratory syndrome virus strain SCMS-02-2023 Glycoprotein 5 (ORF5) gene, complete cds
ATGTTGGGGAAATGCTTGACCGCGGGCTGCTGCTCGCAATTGCTTTTTTTGTGGTGTATCGTGCCGTTCTGTTTAGTTGCGCTCGTCAGCGCCAACCAAAGCAGCAGCTCCCATTTACAGTTGATTTACAACCTGACGATATGTGAGCTGAATGGCACAGATTGGCTAAATGGAAATTTTGATTGGGCGGTGGAGACCTTTGTTGTTTTTCCTGTGTTGACTCATATTGTCTCCTATGGCGCCCTAACCACCAGCCATTTCCTTGACACATTCGGCCTAATCACCGTGTCTGCTGCCGGATATTGCCACGGACGATATGTCTTGAGCAGCATTTACGCCGTCTGCGCCCTAGCTGCGTTAACTTGCTTCGTCATCAGGCTAACAAAGAATTGCATGTCC…
>SCBZ-01-2024 Porcine reproductive and respiratory syndrome virus strain SCBZ-01-2024 Glycoprotein 5 (ORF5) gene, complete cds
ATGTTGGGGAAATGCTTGACCGCGGGCTGCTGCTCGCAATTGCTTTTTTTGTGGTGTATCGTGCCGTTCTGTTTAGTTGCGCTCGTCAGCGCCAGCAAAAACAGCAGCTCCCATTTACAGTCGATTTACAACCTGACGATATGTGAGCTGAATGGCACAGATTGGCTAAATAGAAGTTTTGATTGGGCGGTGGAGACCTTTGTTATTTTTCCTGTGTTGACTCATATTGTCTCCTATGGCGCCCTAACCACCAGCCATTTCCTTGACACATTCGGCCTGATCATCGTGTCTGCCGCCGGATATTACCACGGGCGATATGTCTTGAGCAGCATTTACGCCGTCTGTGCCCTAGCTGCGTTAACTTGCTTCGTCATCAGGCTAACAAAAAATTGCATGTCC…
>SCLS-01-2023 Porcine reproductive and respiratory syndrome virus strain SCLS-01-2023 Glycoprotein 5 (ORF5) gene, complete cds
ATGTTGGGGAGATGCTTGACCGCGGGTTACTGCTCACAATTGCTTTTTTTGTGGTATATCGTGCCGTTCTGTTTTGTTGCGCTCGTCAACGCCAGCGACAACAGCAGCTCCCACTTACAGTTGATTTATAACATGACGATATGTGAGCTGAATGGCACAGAATGGCTGGGCAGTAATTTTAATTGGGCAGTGGAGACTTTTGTTATCTTTCCTGTGTTGACTCACATCGTCTCTTACGGCGCCCTTACCACCAGCCATTTTCTTGACACGGTCGGCCTTATCACTGTGTCCGCCGCCGGTTACCGTCACTGTCGGTATGTATTAAGTAGCATCTATGCTGTCTGTGCCCTGGCTGCGTTGATTTGCTTTGCCATTAGGTTGGCAAAAAATTGCATGTCC…
>SCGA-02-2024 Porcine reproductive and respiratory syndrome virus strain SCGA-02-2024 Glycoprotein 5 (ORF5) gene, complete cds
ATGTTGGGGAAATGCTTGACCGCGGGATATTGCTCGCAATTGCCCTTTTTGTGGTATATCGTGCCATTCTGTTTTGTTGTGCTCGTCAACGCCAGCGACAGCAGCAGCTCCCATTTACAGTTGATTTATAACCTGACGATATGTGAGCTGAATGGCACAGACTGGCTGGATAAACATTTTAGCTGGGCAGTGGAGACTTTCGTCATCTTTCCTGCGTTGACTCACATTGTCTCTTACGGTGCTCGTACCACCAGCCATTTTCTTGACACAGCCGGCCTGACCATTGTGTCCACCGCCGGTTACGTGCACGGGCGGTATGTATTGAGTAGCATTTACGCTGTCTGTGCTCTGGCTGCGTTGGTCTGCTTTGCTATTAGGTTAGCAAAAAACTGCATGTCC…
>SCLS-02-2024 Porcine reproductive and respiratory syndrome virus strain SCLS-02-2024 Glycoprotein 5 (ORF5) gene, complete cds
ATGTTGGGGAGATGCTTGACCGCGGGTTACTGCTCACAATTGCTTTTTTTGTGGTATATCGTGCCGTTCTGTTTTGTTGCGCTCGTCAACGCCAGCGACAACAGCAGCTCCCACTTACAGTTGATTTATAACATGACGATATGTGAGCTGAATGGCACAGACTGGCTGGGCAGTAATTTTAATTGGGCAGTGGAAACTTTTGTTATCTTTCCTGTGTTGACTCACATCGTCTCTTACGGCGCCCTTACCACCAGTCATTTTCTTGACACGGTCGGCCTTATCACTGTGTCCGCCGCCGGTTACCGTCACTGTCGGTATGTATTAAGTAGCATCTATGCTGTCTGTGCCCTGGCTGCGTTGATTTGCTTCGCCATTAGGTTGGCAAAAAATTGCATGTCC…
>SCLZ-02-2023 Porcine reproductive and respiratory syndrome virus strain SCLZ-02-2023 Glycoprotein 5 (ORF5) gene, complete cds
ATGTTGGGGAGATGCTTGACCGCGGGTTATTGCTTGCAATTGCTTTTTTCGTGGTGTATCGTGCCATCCTGTTTTGTTGTGCTCGTCAACGCCAGCGACAGCAGCAGCTCCCATTTACAGTTGATTTATAACCTGACGATATGTGAGCTGAATGGCACAGAATGGCTGGGTGATCATTTTAATTGGGCAGTGGAGACTTTTGTCATCTTCCCTGTGTTGACTCACATTGTCTCTTACGGTGCCCTTACCACTAGCCATTTTCTTGACACGGTCGGCCTTGCCACTGTGTCCACCGCCGGTTATTATCACGGGCGGCATGTGTTGAGTAGTATCTACGCAGTCTGTGCTCTGGCTGCGTTAATTTGCTTTGCTATTCGGTTTGCAAAAAATTGCATGTCC…
>SCGY-02-2023 Porcine reproductive and respiratory syndrome virus strain SCGY-02-2023 Glycoprotein 5 (ORF5) gene, complete cds
ATGTCGGGGAAATGCTTGACCGCGGGTTATTGCTCGCAATTGCTTTTTTTGTGGTATACCGTGCCGTTCTGTTTTGTTGCGCTCGCCAACACCAGCAACAGCAGCAGCTCCCACTTACAGTTAATTTATAACCTGACGATATGTGAGCTGAATGGCACGGATTGGCTAAATAATCAATTTTCCTGGGCAGTGGAGACTTTCGTCATCTTTCCTGTGTTAACCCACATTGTCTCTTACGGCGCCCTCACTACTAGCCATTTTTTTGATACGGTCGGCCTGACCACCGTGTCCACCGCCGGGTATTATCATGGGCGGTATGTATTGAGTAGCATCTACGCTGTCTGTGCCTTGGCTGCGTTTGTTTGCTTCGCCATTAGGTTGGCGAAAAATTGCATGTCC…
>SCDZ-01-2024 Porcine reproductive and respiratory syndrome virus strain SCDZ-01-2024 Glycoprotein 5 (ORF5) gene, complete cds
ATGTTGGGGAAATGCTTGACCGCGGGTTGTTGCTTGCAATCGCATTTTTTGTGGTGTATCGTGCCGTTCTGTTTTGCTGCGCTCGTCAACGCCAGCAACAACAGCAGCTCCCATGTACAATTGATTTATAACCTGACGATATGTGAGCTGAATGGCACGGATTGGCTGAACAAACATTTCAGTTGGGCAGTGGAGACTTTCGTTATTTTTCCTGCGTTGACTCATATTGTCTCTTACGGTGCCCTTACCACAAGCCATTTTCTCGACACGGTTGGCCTGATCACTGTGTCCACCGCCGGTTATTACCATGGGCGGTATGTATTGAGTAGCATCTACGCTGTCTGTGCCCTGGCTGCGTTGGTTTGCTTCGCCATTAGGTTGGCAAAAAATTGCCTGTCC…
>SCYB-01-2023 Porcine reproductive and respiratory syndrome virus strain SCYB-01-2023 Glycoprotein 5 (ORF5) gene, complete cds
ATGTTGGGGAAATGCTTGACCGCGGGTTATTGCTCGCGATTGCCTTTTTTGTGGTGTATCGTGCCGTTCTGTTTTGCTGCGCTCGTCAACGCCAGCAGCAACAGCAGCTCCCACTTGCAATTGATTTATAACCTGACGATATGTGAGCTGAATGGCACAGATTGGTTGAATAACAAATTTGACTGGGCTGTGGAGACTTTTGTCATCTTTCCTGTGTTGACTCACATTGTCTCTTATGGCGCCCTTACCACTAGCCATCTTCTTGACACGGCTGGCCTAATTACCGTGTCCACCGCCGGATATTGTCATGGGCGGTATGTGTTGAGTAGCATCTACGCTGTTTGTGCCCTGGCTGCGTTGGTTTGCTTCACCATCAGGTTGGCGAAAAATTGCATGTCT…
>SCDY-01-2023 Porcine reproductive and respiratory syndrome virus strain SCDY-01-2023 Glycoprotein 5 (ORF5) gene, complete cds
ATGTTGGGGAGATGCTTGATCGCGGGTTATTGCTCGCAATTGCTTTTTTTGTGGTGTATCGTGCCATTCTGTTTTGTTGCGCTCGTCAACGCCACCAACAACAGCAGCTCCCATCTACAGTTGATTTATAACCTGACGATATGTGAGCTGAATGGCACGGATTGGCTGAAAGAGCGTTTTCCCTGGGCAGTTGAGACTTTCATCATCTTTCCTGTGTTGACTCATGTTGTCTCTTACGGCGCCCTTACCACCAGCCATTTTCTTGATGCGGCCGGCCTGCTTACTGTGTCCATCTCCGGATACTATCATGGGCGGTATGTATTGAGTAGCATCTACACCGTCTGTGCCCTGGCTGCGTTGATTTGTTTCGCCATAAGGTTGACAAAAAATTGCATGTCC…
>SCYA-01-2024 Porcine reproductive and respiratory syndrome virus strain SCYA-01-2024 Glycoprotein 5 (ORF5) gene, complete cds
ATGTCGGGGAAATGCTTGACCGCGGGCTGTTGCTCGCGATTGCTTTTTTTGTGGTATATCGTGCCATCCTGTTTTGTTGCGCTCGTCAACGCCACCAACAACGGCAGCTCCCACTTGCAGTTAATTTATAACCTGACGATATGTGAGCTGAATGGCACGGATTGGCTGAACAACCACTTTTCCTGGGCAGTGGAGACTTTCGTTATCTTTCCTGCGTTGACTCATATTGTCTCTTATGGCGCCCTCACCACCAGCCATCTTCTTGACACGGTCGGCCTGATCACTGTGTCTACCGCCGGGTATTATCACGGGCGGTATGTGTTGAGTAGCATCTACGCTGTTTGTGCCCTGGCTGCGTTTGTTTGCTTCGCCATTAGGTTGGCGAAAAATTGCATGTCC…
>SCLeS-01-2024 Porcine reproductive and respiratory syndrome virus strain SCLeS-01-2024 Glycoprotein 5 (ORF5) gene, complete cds
ATGTTGGGGAAATGCTTGACCGCGGGATATTGCTCGCAATTGCCCTTTTTGTGGTATATCGTGCCATTCTGTTTTGTTGCGCTCGTCAACGCCACCAACAACAGCAGCTCCCATTTACAGTTGATTTATAACCTGACGATATGTGAGCTGAATGGCACAGACTGGCTGGATGAACATTTTAGCTGGGCAGTGGAGACTTTCGTCATCTTTCCTGCGTTGACTCACATTGTCTCTTACGGTGCTCGTACCACCAGCCATTTTCTTGACACAGCCGGCCTGACCATTGTGTCCACCGCCGGTTACGTGCACGGGCGGTATGTATTGAGTAGCATTTACGCTGTCTGTGCTCTGGCTGCGTTGGTCTGCTTTGCTATTAGGTTAGCAAAAAACTGCATGTCC…
>SCNC-02-2023 Porcine reproductive and respiratory syndrome virus strain SCNC-02-2023 Glycoprotein 5 (ORF5) gene, complete cds
ATGTTGGGGAAATGCTTGACCGCGGGATATTGCTCGCAATTGCCCTTTTTGTGGTATATCGTGCCATTCTGTTTTGTTGCGCTCGTCAACGCCAACAACAGCAGCTCCCATTTACAGTTGATTTATAACTTGACGATATGTGAGCTGAATGGCACAGACTGGCTGGATGAACATTTTAGCTGGGCAGTGGAGACTTTCGTCATCTTTCCTGCGTTGACTCACATTGTCTCTTACGGTGCTCGTACCACCAGCCATTTTCTTGACACAGCCGGCCTGACCATTGTGTCCACCGCCGGTTACGTGCACGGGCGGTATGTATTGAGTAGCATTTACGCTGTCTGTGCTCTGGCTGCGTTGGTCTGCTTTGCTATTAGGTTAGCAAAAAACTGCATGTCCTGG…
>SCSN-02-2023 Porcine reproductive and respiratory syndrome virus strain SCSN-02-2023 Glycoprotein 5 (ORF5) gene, complete cds
ATGTTGGGGAGATGCTTGATCGCGGGTTATTGCTCGCAATTGCTTTTTTTGTGGTGTATCGTGCCATTCTGTTTTGTTGCGCTCGTCAACGCCAACAACAGCAGCTCCCATCTACAGTTGATTTATAACCTGACGATATGTGAGCTGAATGGCACGGATTGGCTGAAAGAGCGTTTTCCCTGGGCAGTTGAGACTTTCATCATCTTTCCTGTGTTGACTCATGTTGTCTCTTACGGCGCCCTTACCACCAGCCATTTTCTTGATGCGGCCGGCCTGCTTACTGTGTCCATCTCCGGATACTATCATGGGCGGTATGTATTGAGTAGCATCTACACCGTCTGTGCCCTGGCTGCGTTGATTTGTTTCGCCATAAGGTTGACAAAAAATTGCATGTCCTGG…
>SCMY-01-2023 Porcine reproductive and respiratory syndrome virus strain SCMY-01-2023 Glycoprotein 5 (ORF5) gene, complete cds
ATGTTGGGGAAATGCTTGACCGTGGGTTGTTGCTCGCAATCGCTTTTTTTGTGGTGTATCGTGCCATTCTGTTTTGTTGTGCTCGTCAACGCCAACAACAGCAGCTCCCATCTACAGTTGATTTATAATTTGACGATATGTGAGCTGAATGGCACAGATTGGCTGAGCAGCAATTTTAACTGGGCAGTGGAGACCTTCGTAATCTTCCCTGTGTTGACTCACATCGTCTCTTACGGTGCCCTTACCACTAGCCATTTTCTTGACATGGTTGGCCTGACCACTGTGTCTACCGCCGGTTATTACCACGGGCGGTATGTACTGAGTAGTATTTATGCTGTCTGCGCTCTGGCTGCGACGGTTTGCTTCGTCATTAGGCTTGCGAAAAATTGCATGTCCTGG…
>SCGA-01-2023 Porcine reproductive and respiratory syndrome virus strain SCGA-01-2023 Glycoprotein 5 (ORF5) gene, complete cds
ATGTTGGGGAAATGCTTGACCGCGGGATATTGCTCGCAATTGCCTTTTTTGTGGTATATCGTGCCATTCTGTTTTGTTGCGCTCGTCAACGCCAACAACAGCAGCTCCCATTTACAGTTGATTTATAACTTGACGATATGTGAGCTGAATGGCACAGACTGGCTGGATAAACATTTTAGCTGGGCAGTGGAGACTTTCGTCATCTTTCCTGCGTTGACTCACATTGTCTCTTACGGTGCTCGTACCACCAGCCATTTTCTTGACACAGCCGGCCTGACCATTGTGTCCACCGCCGGTTACGTGCACGGGCGGTATGTATTGAGTAGCATTTACGCTGTCTGTGCTCTGGCTGCGTTGGTCTGCTTTGCTATTAGGTTAGCAAAAAACTGCATGTCCTGG…
>SCMY-02-2023 Porcine reproductive and respiratory syndrome virus strain SCMY-02-2023 Glycoprotein 5 (ORF5) gene, complete cds
ATGTTGGGGAAATGCTTGACCGTGGGTTGTTGCTCGCAATCGCTTTTTTTGTGGTGTATCGTGCCATTCTGTTTTGTTGTGCTCGTCAACGCCAACAACAGCAGCTCCCATCTACAGTTGATTTATAATTTGACGATATGTGAGCTGAATGGCACAGATTGGCTGAGCAGCAATTTTAACTGGGCAGTGGAGACCTTCGTAATCTTTCCTGTGTTGACTCACATCGTCTCTTACGGTGCCCTTACCACTAGCCATTTTCTTGACATGGTTGGCCTGACCACTGTGTCTACCGCCGGTTATTACCACGGGCGGTATGTACTGAGTAGTATTTATGCTGTCTGCGCTCTGGCTGCGACGGTTTGCTTCGCCATTAGGCTTGCGAAAAATTGCATGTCCTGG…
>SCCD-01-2023 Porcine reproductive and respiratory syndrome virus strain SCCD-01-2023 Glycoprotein 5 (ORF5) gene, complete cds
ATGTTGGGGAAATGCTTGACCGTGGGATGTTGCTCGCGATTGCTTTTTTTGTGGTATATCGTGCCATTCTGTTTTGTTGTGCTCGTCGACGCCAACAACAGCAGCTCCCATTTGCAGTTGATTTATAACCTGACGATATGTGAGCTGAATGGCACAGACTGGCTGGATAAACATTTTAGCTGGGCAGTGGAGACTTTCGTCATTTTTCCTGCGTTGACTCACATTGTCTCTTACAGTGCTCTTACCACCAGCCATTTTCTTGACGCAGTCGGCCTGACCGTTGTGTCCACCGCCGGTTATGTGCACGGGCGGTATGTATTGAGTAGCATTTACGCTGTCTGTGCTTTGTCTGCGTTGGTTTGCTTTGCTATCAGGTTGGCAAAAAATTGCATGTCCTGG…
>SCSN-01-2023 Porcine reproductive and respiratory syndrome virus strain SCSN-01-2023 Glycoprotein 5 (ORF5) gene, complete cds
ATGTTGGGGAAATGCTTGACCGTGGGATGTTGCTCGCAATTGCTTTTTTTGTGGTATATCGTGCCATTCTGTTTTGTTGTGCTCGTCGACGCCAACAACAGCAGCTCCCATTTGCAGTTGATTTATAACCTGACGATATGTGAGCTGAATGGCACAGACTGGCTGGATAAACATTTTAGCTGGGCAGTGGAGACTTTCGTCATTTTTCCTGCGTTGACTCACATTGTCTCTTACAGTGCTCTTACCACCAGCCATTTTCTTGACGCAGTCGGCCTGACCGTTGTGTCCACCGCCGGTTATGTGCACGGGCGGTATGTATTGAGTAGCATTTACGCTGTCTGTGCTTTGTCTGCGTTGGTTTGCTTTGCTATCAGGTTGGCAAAAAATTGCATGTCCTGG…
>SCCD-02-2024 Porcine reproductive and respiratory syndrome virus strain SCCD-02-2024 Glycoprotein 5 (ORF5) gene, complete cds
ATGTTGGGGAGATGCTTGATCGCGGGTTATTGCTCGCAATTGCTTTTTTTGTGGTGTATCGTGCCATTCTGTTTTGTTGCGCTCGTCAACGCCAACAACAGCAGCTCCCATCTACAGTTGATTTATAACCTGACGATATGTGAGCTGAATGGCACGGATTGGCTGAATGAGAATTTTCCCTGGGCAGTTGAGACTTTCATCATCTTTCCTGTGTTGACTCATGTTGTCTCTTACGGTGCCCTTACCACCAGCCATTTTCTTGATGCGGCCGGCCTGCTTACTGTGTCCATCTCCGGATACTATCATGGGCGGTATGTATTGAGTAGCATCTACACCGTCTGTGCCCTGGCTGCGTTGATTTGTTTCGCCATAAGGTTGACAAAAAATTGCATGTCCTGG…
>SCSN-01-2024 Porcine reproductive and respiratory syndrome virus strain SCSN-01-2024 Glycoprotein 5 (ORF5) gene, complete cds
ATGTTGGGGAGATGCTTGACCGCGGGATGTTGCTCGCAATTGCCTTTTTTGTGGTATATCGTGCCATTCTGTTTTGTTGTGCTCGTCAACGCCAACAACAGCAGCTCCCATTTACAGTTGATTTATAACCTGACGATATGTGAGCTGAATGGCACAGACTGGCTGAATGAACATTTTAGCTGGGCAGTGGAGACTTTCGTCATCTTTCCTGCGTTGACTCACATTGTCTCTTACGGTGCTCTTACCACCAGCCATTTTCTTGACGCAGCCGGCCTGACCATCGTGTCCACCGCCGGTTATGTGCACGGGCGGTATGTATTGAGTAGCATTTACGCTGTCTGTGCTTTGGCTGCGTTGGTTTGCTTTGCTATTAGGTTGGCAAAAAATTGCATGTCCTGG…
>SCNJ-01-2024 Porcine reproductive and respiratory syndrome virus strain SCNJ-01-2024 Glycoprotein 5 (ORF5) gene, complete cds
ATGTTGGGGAGATGCTTGACCGCGGGTTATTGCTCACAATTGCTTTTTTTGTGGTATATCGTGCCATTCTGTTTTGTTGTGCTCGTCAACGCCAACAACAGCAGCTCCCATTTACAGTTGATTTATAACCTGACGATATGTGAGCTGAATGGCACACAGTGGCTGGGTAAGGAATTTTCTTGGGCAGTGGAGACTTTCGTTATCTTTCCTGTGTTGACTCATATTGTCTCTTACGGCGCTCTCACCACTAGCCATCTTCTCGATACGGTCGGCCTGATTACTGTGTCCATCGCCGGATATTGTCACAGTCGGTATGTATTGAGTAGCATCTACGCCGTCTGTGCCCTGGCTGCGTTGGTTTGCTTCGCCATCAGGTTTACAAAAAATTGCATGTCCTGG…
>SCYB-01-2024 Porcine reproductive and respiratory syndrome virus strain SCYB-01-2024 Glycoprotein 5 (ORF5) gene, complete cds
ATGTTGGGGAGATGCTTGACCGCGGGTTATTGCTTGCAATTGCTTTTTTCGTGGTGTATCGTGCCATCCTGTTTTGTTGTGCTCGTCAACGCCAACAGCAGCAGCTCCCATTTACAGTTGATTTATAACCTGACGATATGTGAGCTGAATGGCACAGAATGGCTGGGTGATCATTTTAATTGGGCAGTGGAGACTTTTGTCATCTTCCCTGTGTTGACTCACATTGTCTCTTACGGTGCCCTTACCACTAGCCATTTTCTTGACACGGTCGGCCTTGCCACTGTGTCCACCGCCGGTTATTATCACGGGCGGCATGTGTTGAGTAGTATCTACGCAGTCTGTGCTCTGGCTGCGTTAATTTGCTTTGCTATTCGGTTTGCAAAAAATTGCATGTCCTGG…
>SCNC-01-2024 Porcine reproductive and respiratory syndrome virus strain SCNC-01-2024 Glycoprotein 5 (ORF5) gene, complete cds
ATGTTGGGGAAATGCTTGACCGTGGGTTGTTGCTCGCAATCGCTTTTTTTGTGGTGTATCGTGCCATTCTGTTTTGTTGTGCTCGTCAACGCCAACAACAGCAGCTCCCATCTACAGTTGATTTATAATTTGACGATATGCGAGCTGAATGGCACAGATTGGCTGAACAACAAGTTTAACTGGGCAGTGGAGACCTTCGTCATCTTTCCTGTGTTGACTCACATCGTCTCTTACGGTGCCCTTACCACTAGCCATTTTCTTGACATGGTTGGCCTGACCACTGTGTCCACCGCCGGTTATTACCACGGGCGGTATGTACTGAGTAGTATTTATGCTGTCTGCGCTCTGGCTGCGACGGTTTGCTTCGCCATTAGGCTTGCGAAAAATTGCATGTCCTGG…
>SCDY-02-2024 Porcine reproductive and respiratory syndrome virus strain SCDY-02-2024 Glycoprotein 5 (ORF5) gene, complete cds
ATGTTGGGGAAATGCTTGACCGCGGGATGTTGCTCGCAATTGCTTTTTTTGTGGTGTATCGTGCCATTCTGTTTTGTTGTGCTCGTCAACGCCAACAACAGCAGCTCCCATTTACAGTTGATTTATAACCTGACGATATGTGAGCTGAATGGCACACACTGGCTGGGAGGACATTTTAGCTGGGCAGTGGAGACTTTCGTCATCTTCCCTGTGTTGACTCATATTGTCTCTTACGGTGCTCTTACCACCAGCCATTTTCTTGACACAGCCGGCCTGACCATTGTGTCCACCGCCGGTTATTTGCACGGGCGGTATGTATTGAGTAGCATTTACGCTGTCTGTGCTCTGGCTGCGTTGGTTTGCTTTGCTATTAGGTTGGCAAAAAATTGCATGTCCTGG…
>SCDY-01-2024 Porcine reproductive and respiratory syndrome virus strain SCDY-01-2024 Glycoprotein 5 (ORF5) gene, complete cds
ATGTTGGGGAAATGCTTGACCGCGGGTTATTGCTCGCAATTGCTTTTTTTGTGGTGTATCGTGCCATTCTGTTTTGTTGTGCTCGTCAACGCCGACAACAGCAGCTCCCATTTACAGTTGATTTACAACCTGACGATATGTGAGCTGAATGGCACAGATTGGCTAAATAAAAGCTTTGACTGGGCAGTGGAGACTTTCGTCATTTTTCCTGTGTTGACTCACATTGTCTCTTACGGTGCCCTTACCACTAGCCATTTCCTCGACACGGTTGGTCTGGCCACTGTGTCCACCGCCGGTTATTATCACGGGCGGTATGTATTGAGTAGCATTTACGCTGTCTGTGCTCTGGCAGCGTTGGTTTGCTTCGCCTTTAGGCTGGCAAAAAATTGTATGTCCTGG…
>SCZY-02-2024 Porcine reproductive and respiratory syndrome virus strain SCZY-02-2024 Glycoprotein 5 (ORF5) gene, complete cds
ATGTTGGGGAAATGCTTGACCGCGGGATATTGCTCGCAATTGCTTTTTTTGTGGTGTATCGTGCCATACTGTTTTGTTGTGCTCGTCAACGCCAACAACAGCAGCTCCCATTTACAGTTGATTTATAACCTGACGATATGTGAGCTGAATGGCACAGACTGGCTGAAGGGACATTTTAACTGGGCAGTGGAAACTTTCGTCATCTTCCCTGTGTTGACTCACATCGTCTCTTATGGTGCTCTTACCACCAGCCACTTTCTTGACGCAGCCGGCTTGACCATTGTGTCCACCGCCGGTTATTGTCACGGGCGGTATGTATTGAGTAGCATTTACGCTGTCTGTGCTCTGGCTGCGTTGGTTTGCTTTGCCATCAGGTTGGCAAAAAATTGCATGTCCTGG…
